# Supplementary material for: Sensitivity Baselines, Resistance Monitoring, and Molecular Mechanisms of the Rice False Smut Pathogen Ustilaginoidea virens to Prochloraz and Azoxystrobin in Four Regions of Southern China
Source: J Fungi (Basel). 2023 Aug 8;9(8):832. doi: 10.3390/jof9080832 (PMC10456073; doi:10.3390/jof9080832)
Supplement: Supplementary file 1 [file jof-09-00832-s001.zip]

Archive with 1 entries (1 files):
- jof-2486481-supplementary.pdf
